# Supplementary material for: Zoonotic Cryptosporidium spp. in Wild Rodents and Shrews
Source: Microorganisms. 2021 Oct 28;9(11):2242. doi: 10.3390/microorganisms9112242 (PMC8618411; doi:10.3390/microorganisms9112242)
Supplement: Supplementary file 1 [file microorganisms-09-02242-s001.zip]

Archive with 2 entries (2 files):
- microorganisms-1429663-sup-database1.xlsx
- Supplementary Figure S1.tif
