# Supplementary material for: Zoonotic Cryptosporidium spp. in Wild Rodents and Shrews
Source: Microorganisms. 2021 Oct 28;9(11):2242. doi: 10.3390/microorganisms9112242 (PMC8618411; doi:10.3390/microorganisms9112242)
Supplement: Supplementary file 1 [file microorganisms-09-02242-s001.zip › microorganisms-1429663-sup-database1.xlsx]

## Sheet: Supplementary Dataset S1
Supplementary Dataset S1. Complete list of positive samples with their respective id, isolation source and partial 18S rRNA gene sequence accession numbers, and selection of reference sequences included for the phylogenetic analysis.
Novel Cryptosporidium sp. genotypes first described in this study are indicated in bold.
Original sample	Isolate/strain/clone id	Source/host species	Common name (host species)	Cryptosporidium sp./genotype/complex	Sequence accession number	Country	Location	Year	Month
11.6.MUO23	Aloe-FIN1	Alexandromys (former Microtus) oeconomus	tundra vole	Cryptosporidium sp.	OK605319	Finland	Muonio	2017	June
11.6.MUO24	Aloe-FIN2	Alexandromys (former Microtus) oeconomus	tundra vole	Cryptosporidium sp.	OK605320	Finland	Muonio	2017	June
11.6.MUO25	Aloe-FIN3	Alexandromys (former Microtus) oeconomus	tundra vole	Cryptosporidium sp.	OK605321	Finland	Muonio	2017	June
11.6.MUO6	Aloe-FIN4	Alexandromys (former Microtus) oeconomus	tundra vole	Cryptosporidium sp. vole genotype III	OK605322	Finland	Muonio	2017	June
8.6.MUO1	Aloe-FIN5	Alexandromys (former Microtus) oeconomus	tundra vole	Cryptosporidium sp.	OK605323	Finland	Muonio	2017	June
PUO_P22/28.9.17	Aloe-FIN6	Alexandromys (former Microtus) oeconomus	tundra vole	Cryptosporidium microti	OK605324	Finland	Puolanka	2017	September
PUO_P23/28.9.17	Aloe-FIN7	Alexandromys (former Microtus) oeconomus	tundra vole	Cryptosporidium microti	OK605325	Finland	Puolanka	2017	September
PUO19	Aloe-FIN8	Alexandromys (former Microtus) oeconomus	tundra vole	Cryptosporidium microti	OK605326	Finland	Puolanka	2017	September
AF36	Apfl-FIN1	Apodemus flavicollis	yellow-necked mouse	Cryptosporidium ditrichi	OK605327	Finland	Hämeenkoski	2013	NA
AF21	Apfl-FIN2	Apodemus flavicollis	yellow-necked mouse	Cryptosporidium ditrichi	OK605328	Finland	Kerava	2015	March
AF22	Apfl-FIN3	Apodemus flavicollis	yellow-necked mouse	Cryptosporidium ditrichi	OK605329	Finland	Kerava	2015	March
AF42	Apfl-FIN4	Apodemus flavicollis	yellow-necked mouse	Cryptosporidium ditrichi	OK605330	Finland	Kerava	2014	June
AF43	Apfl-FIN5	Apodemus flavicollis	yellow-necked mouse	Cryptosporidium ditrichi	OK605331	Finland	Kerava	2014	May
AF46	Apfl-FIN6	Apodemus flavicollis	yellow-necked mouse	Cryptosporidium sp. apodemus genotype I	OK605332	Finland	Kerava	2014	May
AF48	Apfl-FIN7	Apodemus flavicollis	yellow-necked mouse	Cryptosporidium ditrichi	OK605333	Finland	Kerava	2014	March
AF55	Apfl-FIN8	Apodemus flavicollis	yellow-necked mouse	Cryptosporidium ditrichi	OK605334	Finland	Kerava	2011	September
AF59	Apfl-FIN9	Apodemus flavicollis	yellow-necked mouse	Cryptosporidium ditrichi	OK605335	Finland	Kerava	2011	September
AF61	Apfl-FIN10	Apodemus flavicollis	yellow-necked mouse	Cryptosporidium ditrichi	OK605336	Finland	Kerava	2011	August
AF63	Apfl-FIN11	Apodemus flavicollis	yellow-necked mouse	Cryptosporidium ditrichi	OK605337	Finland	Kerava	2011	NA
AF1	Apfl-FIN12	Apodemus flavicollis	yellow-necked mouse	Cryptosporidium ditrichi	OK605338	Finland	Lammi	2015	NA
AF11	Apfl-FIN13	Apodemus flavicollis	yellow-necked mouse	Cryptosporidium sp. vole genotype II	OK605339	Finland	Lammi	2013	NA
AF17	Apfl-FIN14	Apodemus flavicollis	yellow-necked mouse	Cryptosporidium ditrichi	OK605340	Finland	Lammi	2013	NA
AF2	Apfl-FIN15	Apodemus flavicollis	yellow-necked mouse	Cryptosporidium ditrichi	OK605341	Finland	Lammi	2015	NA
AF5	Apfl-FIN16	Apodemus flavicollis	yellow-necked mouse	Cryptosporidium ditrichi	OK605342	Finland	Lammi	2015	NA
AF7	Apfl-FIN17	Apodemus flavicollis	yellow-necked mouse	Cryptosporidium ditrichi	OK605343	Finland	Lammi	2015	NA
AF27	Apfl-FIN19	Apodemus flavicollis	yellow-necked mouse	Cryptosporidium ditrichi	OK605344	Finland	Vantaa	2012	October
AF28	Apfl-FIN20	Apodemus flavicollis	yellow-necked mouse	Cryptosporidium ditrichi	OK605345	Finland	Vantaa	2012	October
AF29	Apfl-FIN21	Apodemus flavicollis	yellow-necked mouse	Cryptosporidium ditrichi	OK605346	Finland	Vantaa	2012	November
AF30	Apfl-FIN22	Apodemus flavicollis	yellow-necked mouse	Cryptosporidium ditrichi	OK605347	Finland	Vantaa	2012	November
AF33	Apfl-FIN23	Apodemus flavicollis	yellow-necked mouse	Cryptosporidium ditrichi	OK605348	Finland	Vantaa	2013	November
AF34	Apfl-FIN24	Apodemus flavicollis	yellow-necked mouse	Cryptosporidium ditrichi	OK605349	Finland	Vantaa	2013	November
14.6.MUO4	Crru-FIN1	Craseomys (former Myodes) rufocanus	grey-backed vole	Cryptosporidium andersoni	OK605350	Finland	Muonio	2017	June
8.6.MUO7	Crru-FIN2	Craseomys (former Myodes) rufocanus	grey-backed vole	Cryptosporidium andersoni	OK605351	Finland	Muonio	2017	June
1783P/24.10.17	Mimi-FIN1	Micromys minutus	harvest mouse	Cryptosporidium sp. apodemus genotype II	OK605352	Finland	Parkano	2017	October
1682P/12.10.17	Miag-FIN1	Microtus agrestis	field vole	Cryptosporidium sp. vole genotype VIII	OK605353	Finland	Lieksa, Koli	2017	October
LIE1	Miag-FIN2	Microtus agrestis	field vole	Cryptosporidium microti	OK605354	Finland	Lieksa, Koli	2017	May
1739P/18.10.17	Miag-FIN3	Microtus agrestis	field vole	Cryptosporidium sp.	OK605355	Finland	Luumäki	2017	October
1739P/18.10.17(2)	Miag-FIN4 = Miag-FIN3(2)	Microtus agrestis	field vole	Cryptosporidium sp. vole genotype V	OK605356	Finland	Luumäki	2017	October
LUU2	Miag-FIN5	Microtus agrestis	field vole	Cryptosporidium sp. vole genotype IX	OK605357	Finland	Luumäki	2017	May
1725P/16.10.17	Miag-FIN6	Microtus agrestis	field vole	Cryptosporidium sp.	OK605358	Finland	Mikkeli	2017	October
1726P/16.10.17	Miag-FIN7	Microtus agrestis	field vole	Cryptosporidium sp. vole genotype IX	OK605359	Finland	Mikkeli	2017	October
MIK1	Miag-FIN8	Microtus agrestis	field vole	Cryptosporidium sp. vole genotype VIII	OK605360	Finland	Mikkeli	2017	May
MIK3	Miag-FIN9	Microtus agrestis	field vole	Cryptosporidium microti	OK605361	Finland	Mikkeli	2017	May
MIK4	Miag-FIN10	Microtus agrestis	field vole	Cryptosporidium microti	OK605362	Finland	Mikkeli	2017	May
1668P/10.10.	Miag-FIN11	Microtus agrestis	field vole	Cryptosporidium sp. vole genotype IX	OK605363	Finland	Parikkala	2017	October
1669P/10.10.	Miag-FIN12	Microtus agrestis	field vole	Cryptosporidium sp. vole genotype V	OK605364	Finland	Parikkala	2017	October
1670P/10.10.17	Miag-FIN13	Microtus agrestis	field vole	Cryptosporidium microti	OK605365	Finland	Parikkala	2017	October
1671P/10.10.	Miag-FIN14	Microtus agrestis	field vole	Cryptosporidium sp. vole genotype VIII	OK605366	Finland	Parikkala	2017	October
1743P/24.10.17	Miag-FIN15	Microtus agrestis	field vole	Cryptosporidium sp. vole genotype VIII	OK605367	Finland	Parkano	2017	October
1744P/24.10.17	Miag-FIN16	Microtus agrestis	field vole	Cryptosporidium sp.	OK605368	Finland	Parkano	2017	October
PUN1	Miag-FIN17	Microtus agrestis	field vole	Cryptosporidium sp. vole genotype VIII	OK605369	Finland	Punkaharju	2017	June
SOT12	Miag-FIN18	Microtus agrestis	field vole	Cryptosporidium sp.	OK605370	Finland	Sotkamo	2017	October
1719P/14.10.	Miag-FIN19	Microtus agrestis	field vole	Cryptosporidium microti	OK605371	Finland	Suonenjoki	2017	October
1719P/14.10.(2)	Miag-FIN20 = Miag-FIN19(2)	Microtus agrestis	field vole	Cryptosporidium sp. vole genotype VIII	OK605372	Finland	Suonenjoki	2017	October
SUO5	Miag-FIN21	Microtus agrestis	field vole	Cryptosporidium sp. vole genotype IX	OK605373	Finland	Suonenjoki	2017	May
SUO8	Miag-FIN42	Microtus agrestis	field vole	Cryptosporidium microti	OK605394	Finland	Suonenjoki	2017	May
SUO9	Miag-FIN43	Microtus agrestis	field vole	Cryptosporidium sp. vole genotype VIII	OK605395	Finland	Suonenjoki	2017	May
SUO2	Miag-FIN44	Microtus agrestis	field vole	Cryptosporidium sp. vole genotype IX	OK605396	Finland	Suonenjoki	2017	May
1793P/3.11.17	Miag-FIN22	Microtus agrestis	field vole	Cryptosporidium sp. vole genotype IX	OK605374	Finland	Tammela	2017	November
1794P/3.11.17	Miag-FIN23	Microtus agrestis	field vole	Cryptosporidium sp. vole genotype VIII	OK605375	Finland	Tammela	2017	November
1795P/3.11.17	Miag-FIN24	Microtus agrestis	field vole	Cryptosporidium sp. vole genotype VIII	OK605376	Finland	Tammela	2017	November
1796P/3.11.17	Miag-FIN25	Microtus agrestis	field vole	Cryptosporidium microti	OK605377	Finland	Tammela	2017	November
1797P/3.11.17	Miag-FIN26	Microtus agrestis	field vole	Cryptosporidium microti	OK605378	Finland	Tammela	2017	November
1676P/11.10.	Miag-FIN27	Microtus agrestis	field vole	Cryptosporidium sp. vole genotype V	OK605379	Finland	Tohmajärvi	2017	October
1705P/13.10.17	Miag-FIN28	Microtus agrestis	field vole	Cryptosporidium sp. vole genotype II	OK605380	Finland	Viitasaari	2017	October
1706P/13.10.	Miag-FIN29	Microtus agrestis	field vole	Cryptosporidium sp.	OK605381	Finland	Viitasaari	2017	October
1707P/13.10.	Miag-FIN30	Microtus agrestis	field vole	Cryptosporidium sp. vole genotype IX	OK605382	Finland	Viitasaari	2017	October
1709P/13.10.	Miag-FIN31	Microtus agrestis	field vole	Cryptosporidium sp. vole genotype VIII	OK605383	Finland	Viitasaari	2017	October
VII10	Miag-FIN32	Microtus agrestis	field vole	Cryptosporidium microti	OK605384	Finland	Viitasaari	2017	May
VII11	Miag-FIN33	Microtus agrestis	field vole	Cryptosporidium sp. vole genotype IX	OK605385	Finland	Viitasaari	2017	May
VII13	Miag-FIN34	Microtus agrestis	field vole	Cryptosporidium sp. vole genotype IX	OK605386	Finland	Viitasaari	2017	May
VII16	Miag-FIN35	Microtus agrestis	field vole	Cryptosporidium sp. vole genotype IX	OK605387	Finland	Viitasaari	2017	May
VII17	Miag-FIN36	Microtus agrestis	field vole	Cryptosporidium microti	OK605388	Finland	Viitasaari	2017	May
VII18	Miag-FIN37	Microtus agrestis	field vole	Cryptosporidium sp. vole genotype IX	OK605389	Finland	Viitasaari	2017	May
VII8	Miag-FIN38	Microtus agrestis	field vole	Cryptosporidium sp. vole genotype VIII	OK605390	Finland	Viitasaari	2017	May
1733P/17.10.17	Miag-FIN39	Microtus agrestis	field vole	Cryptosporidium sp. vole genotype VIII	OK605391	Finland	Virolahti	2017	October
1734P/17.10.17	Miag-FIN40	Microtus agrestis	field vole	Cryptosporidium sp. vole genotype VIII	OK605392	Finland	Virolahti	2017	October
VIR2	Miag-FIN41	Microtus agrestis	field vole	Cryptosporidium microti	OK605393	Finland	Virolahti	2017	May
KUU_M_1/27.9.17	Mygl-FIN1	Myodes glareolus	bank vole	Cryptosporidium sp. vole genotype VII	OK605397	Finland	Kuusamo	2017	September
1683M/12.10.17	Mygl-FIN2	Myodes glareolus	bank vole	Cryptosporidium sp. vole genotype II	OK605398	Finland	Lieksa, Koli	2017	October
1684M/12.10.	Mygl-FIN3	Myodes glareolus	bank vole	Cryptosporidium sp. vole genotype II	OK605399	Finland	Lieksa, Koli	2017	October
1685M/12.10.	Mygl-FIN4	Myodes glareolus	bank vole	Cryptosporidium sp. vole genotype III	OK605400	Finland	Lieksa, Koli	2017	October
1686M/12.10.	Mygl-FIN5	Myodes glareolus	bank vole	Cryptosporidium sp. vole genotype IV	OK605401	Finland	Lieksa, Koli	2017	October
LUU1	Mygl-FIN6	Myodes glareolus	bank vole	Cryptosporidium sp. vole genotype II	OK605402	Finland	Luumäki	2017	May
1727P/16.10.17	Mygl-FIN7	Myodes glareolus	bank vole	Cryptosporidium sp. vole genotype II	OK605403	Finland	Mikkeli	2017	October
1727P/16.10.17(2)	Mygl-FIN8 = Mygl-FIN7(2)	Myodes glareolus	bank vole	Cryptosporidium sp. vole genotype II	OK605404	Finland	Mikkeli	2017	October
MUH_M1/3.10.17	Mygl-FIN9	Myodes glareolus	bank vole	Cryptosporidium sp. vole genotype II	OK605405	Finland	Muhos	2017	October
MUH_M3/3.10.17	Mygl-FIN10	Myodes glareolus	bank vole	Cryptosporidium sp. vole genotype II	OK605406	Finland	Muhos	2017	October
MUH_M4/3.10.17	Mygl-FIN11	Myodes glareolus	bank vole	Cryptosporidium sp. vole genotype II	OK605407	Finland	Muhos	2017	October
MUH_M5/3.10.17	Mygl-FIN12	Myodes glareolus	bank vole	Cryptosporidium sp. vole genotype II	OK605408	Finland	Muhos	2017	October
MUH_P7/3.10.17	Mygl-FIN13	Myodes glareolus	bank vole	Cryptosporidium baileyi	OK605409	Finland	Muhos	2017	October
11.6.MUO11	Mygl-FIN14	Myodes glareolus	bank vole	Cryptosporidium sp. vole genotype II	OK605410	Finland	Muonio	2017	June
14.6.MUO3	Mygl-FIN15	Myodes glareolus	bank vole	Cryptosporidium sp. vole genotype II	OK605411	Finland	Muonio	2017	June
14.6.MUO5	Mygl-FIN16	Myodes glareolus	bank vole	Cryptosporidium sp. vole genotype II	OK605412	Finland	Muonio	2017	June
9.6.MUO11	Mygl-FIN17	Myodes glareolus	bank vole	Cryptosporidium sp. vole genotype IV	OK605413	Finland	Muonio	2017	June
1745P/24.10.17	Mygl-FIN18	Myodes glareolus	bank vole	Cryptosporidium sp. vole genotype III	OK605414	Finland	Parkano	2017	October
1746P/24.10.17	Mygl-FIN19	Myodes glareolus	bank vole	Cryptosporidium sp. vole genotype IV	OK605415	Finland	Parkano	2017	October
1747P/24.10.17	Mygl-FIN20	Myodes glareolus	bank vole	Cryptosporidium sp. vole genotype II	OK605416	Finland	Parkano	2017	October
1748P/24.10.17	Mygl-FIN21	Myodes glareolus	bank vole	Cryptosporidium sp. vole genotype II	OK605417	Finland	Parkano	2017	October
1750P/24.10.17	Mygl-FIN22	Myodes glareolus	bank vole	Cryptosporidium sp. vole genotype II	OK605418	Finland	Parkano	2017	October
1751P/24.10.17	Mygl-FIN23	Myodes glareolus	bank vole	Cryptosporidium sp. vole genotype II	OK605419	Finland	Parkano	2017	October
1752P/24.10.17	Mygl-FIN24	Myodes glareolus	bank vole	Cryptosporidium sp. vole genotype IV	OK605420	Finland	Parkano	2017	October
1753P/24.10.17	Mygl-FIN25	Myodes glareolus	bank vole	Cryptosporidium sp. vole genotype II	OK605421	Finland	Parkano	2017	October
1754P/24.10.17	Mygl-FIN26	Myodes glareolus	bank vole	Cryptosporidium sp. vole genotype II	OK605422	Finland	Parkano	2017	October
1755P/24.10.17	Mygl-FIN27	Myodes glareolus	bank vole	Cryptosporidium sp. vole genotype IV	OK605423	Finland	Parkano	2017	October
1756P/24.10.17	Mygl-FIN28	Myodes glareolus	bank vole	Cryptosporidium sp. vole genotype II	OK605424	Finland	Parkano	2017	October
1758P/24.10.17	Mygl-FIN29	Myodes glareolus	bank vole	Cryptosporidium sp. vole genotype II	OK605425	Finland	Parkano	2017	October
1759P/24.10.17	Mygl-FIN30	Myodes glareolus	bank vole	Cryptosporidium sp. vole genotype II	OK605426	Finland	Parkano	2017	October
1760P/24.10.17	Mygl-FIN31	Myodes glareolus	bank vole	Cryptosporidium sp. vole genotype IV	OK605427	Finland	Parkano	2017	October
1761P/24.10.17	Mygl-FIN32	Myodes glareolus	bank vole	Cryptosporidium sp. vole genotype II	OK605428	Finland	Parkano	2017	October
1762P/24.10.17	Mygl-FIN33	Myodes glareolus	bank vole	Cryptosporidium sp. vole genotype II	OK605429	Finland	Parkano	2017	October
1763P/24.10.17	Mygl-FIN34	Myodes glareolus	bank vole	Cryptosporidium sp. vole genotype II	OK605430	Finland	Parkano	2017	October
1764P/24.10.17	Mygl-FIN35	Myodes glareolus	bank vole	Cryptosporidium sp. vole genotype IV	OK605431	Finland	Parkano	2017	October
1765P/24.10.17	Mygl-FIN36	Myodes glareolus	bank vole	Cryptosporidium sp. vole genotype IV	OK605432	Finland	Parkano	2017	October
1766P/24.10.17	Mygl-FIN37	Myodes glareolus	bank vole	Cryptosporidium sp. vole genotype II	OK605433	Finland	Parkano	2017	October
1767P/24.10.17	Mygl-FIN38	Myodes glareolus	bank vole	Cryptosporidium sp. (genotype: SW5)	OK605434	Finland	Parkano	2017	October
1768P/24.10.17	Mygl-FIN39	Myodes glareolus	bank vole	Cryptosporidium sp. vole genotype II	OK605435	Finland	Parkano	2017	October
1769P/24.10.17	Mygl-FIN40	Myodes glareolus	bank vole	Cryptosporidium sp. vole genotype II	OK605436	Finland	Parkano	2017	October
1770P/24.10.17	Mygl-FIN41	Myodes glareolus	bank vole	Cryptosporidium sp. vole genotype III	OK605437	Finland	Parkano	2017	October
1771P/24.10.17	Mygl-FIN42	Myodes glareolus	bank vole	Cryptosporidium sp. (genotype: SW5)	OK605438	Finland	Parkano	2017	October
1772P/24.10.17	Mygl-FIN43	Myodes glareolus	bank vole	Cryptosporidium sp. vole genotype II	OK605439	Finland	Parkano	2017	October
1773P/24.10.17	Mygl-FIN44	Myodes glareolus	bank vole	Cryptosporidium sp. vole genotype III	OK605440	Finland	Parkano	2017	October
1774P/24.10.17	Mygl-FIN45	Myodes glareolus	bank vole	Cryptosporidium sp. vole genotype IV	OK605441	Finland	Parkano	2017	October
1775P/24.10.17	Mygl-FIN46	Myodes glareolus	bank vole	Cryptosporidium sp. vole genotype III	OK605442	Finland	Parkano	2017	October
1776P/24.10.17	Mygl-FIN47	Myodes glareolus	bank vole	Cryptosporidium sp. vole genotype II	OK605443	Finland	Parkano	2017	October
1778P/24.10.17	Mygl-FIN48	Myodes glareolus	bank vole	Cryptosporidium sp. vole genotype II	OK605444	Finland	Parkano	2017	October
1779P/24.10.17	Mygl-FIN49	Myodes glareolus	bank vole	Cryptosporidium sp. vole genotype II	OK605445	Finland	Parkano	2017	October
1784M/24.10.17	Mygl-FIN50	Myodes glareolus	bank vole	Cryptosporidium sp. vole genotype II	OK605446	Finland	Parkano	2017	October
1785M/24.10.17	Mygl-FIN51	Myodes glareolus	bank vole	Cryptosporidium sp. vole genotype II	OK605447	Finland	Parkano	2017	October
1786M/24.10.17	Mygl-FIN52	Myodes glareolus	bank vole	Cryptosporidium sp. vole genotype II	OK605448	Finland	Parkano	2017	October
PUN5	Mygl-FIN53	Myodes glareolus	bank vole	Cryptosporidium sp. vole genotype III	OK605449	Finland	Punkaharju	2017	June
PUO_M_1/28.9.17	Mygl-FIN54	Myodes glareolus	bank vole	Cryptosporidium sp. vole genotype III	OK605450	Finland	Puolanka	2017	September
PUO_M_2/28.9.17	Mygl-FIN55	Myodes glareolus	bank vole	Cryptosporidium sp. vole genotype II	OK605451	Finland	Puolanka	2017	September
PUO_M_3/28.9.17	Mygl-FIN56	Myodes glareolus	bank vole	Cryptosporidium sp. vole genotype II	OK605452	Finland	Puolanka	2017	September
PUO_M_4/28.9.17	Mygl-FIN57	Myodes glareolus	bank vole	Cryptosporidium sp. vole genotype III	OK605453	Finland	Puolanka	2017	September
SOT_M2/4.10.17	Mygl-FIN58	Myodes glareolus	bank vole	Cryptosporidium sp. vole genotype III	OK605454	Finland	Sotkamo	2017	October
SOT_M4/4.10.17	Mygl-FIN59	Myodes glareolus	bank vole	Cryptosporidium sp. vole genotype II	OK605455	Finland	Sotkamo	2017	October
SOT_M7/4.10.17	Mygl-FIN60	Myodes glareolus	bank vole	Cryptosporidium sp. vole genotype III	OK605456	Finland	Sotkamo	2017	October
SOT_M9/4.10.17	Mygl-FIN61	Myodes glareolus	bank vole	Cryptosporidium sp. vole genotype II	OK605457	Finland	Sotkamo	2017	October
SOT1	Mygl-FIN62	Myodes glareolus	bank vole	Cryptosporidium sp. (genotype: SW5)	OK605458	Finland	Sotkamo	2017	October
SOT3	Mygl-FIN63	Myodes glareolus	bank vole	Cryptosporidium sp. shrew genotype II	OK605459	Finland	Sotkamo	2017	October
SOT6	Mygl-FIN64	Myodes glareolus	bank vole	Cryptosporidium sp. vole genotype VII	OK605460	Finland	Sotkamo	2017	October
SOT8	Mygl-FIN65	Myodes glareolus	bank vole	Cryptosporidium sp. vole genotype II	OK605461	Finland	Sotkamo	2017	October
1721P/14.10.	Mygl-FIN66	Myodes glareolus	bank vole	Cryptosporidium sp. vole genotype III	OK605462	Finland	Suonenjoki	2017	October
1723M/14.10.17	Mygl-FIN67	Myodes glareolus	bank vole	Cryptosporidium sp. vole genotype III	OK605463	Finland	Suonenjoki	2017	October
1724M/14.10.	Mygl-FIN68	Myodes glareolus	bank vole	Cryptosporidium sp. vole genotype VII	OK605464	Finland	Suonenjoki	2017	October
SUO4	Mygl-FIN69	Myodes glareolus	bank vole	Cryptosporidium sp. vole genotype IX	OK605465	Finland	Suonenjoki	2017	May
TOH_M_1/3.10.17	Mygl-FIN70	Myodes glareolus	bank vole	Cryptosporidium sp. vole genotype III	OK605466	Finland	Toholampi	2017	October
TOH_M_3/3.10.17	Mygl-FIN71	Myodes glareolus	bank vole	Cryptosporidium sp. vole genotype III	OK605467	Finland	Toholampi	2017	October
TOH_M_4/3.10.17	Mygl-FIN72	Myodes glareolus	bank vole	Cryptosporidium sp. vole genotype III	OK605468	Finland	Toholampi	2017	October
TOH_M5/3.10.17	Mygl-FIN73	Myodes glareolus	bank vole	Cryptosporidium sp. vole genotype III	OK605469	Finland	Toholampi	2017	October
TOH_M6/3.10.17	Mygl-FIN74	Myodes glareolus	bank vole	Cryptosporidium sp. vole genotype III	OK605470	Finland	Toholampi	2017	October
TOH_P12/3.10.17	Mygl-FIN75	Myodes glareolus	bank vole	Cryptosporidium sp. vole genotype IV	OK605471	Finland	Toholampi	2017	October
TOH_P13/3.10.17	Mygl-FIN76	Myodes glareolus	bank vole	Cryptosporidium sp. vole genotype II	OK605472	Finland	Toholampi	2017	October
TOH_P14/3.10.17	Mygl-FIN77	Myodes glareolus	bank vole	Cryptosporidium sp. vole genotype III	OK605473	Finland	Toholampi	2017	October
1788M/25.10.17	Mygl-FIN78	Myodes glareolus	bank vole	Cryptosporidium sp. vole genotype II	OK605474	Finland	Vammala	2017	October
1789M/25.10.17	Mygl-FIN79	Myodes glareolus	bank vole	Cryptosporidium sp. vole genotype III	OK605475	Finland	Vammala	2017	October
1790M/25.10.17	Mygl-FIN80	Myodes glareolus	bank vole	Cryptosporidium sp. vole genotype II	OK605476	Finland	Vammala	2017	October
1687M/13.10.17	Mygl-FIN81	Myodes glareolus	bank vole	Cryptosporidium sp. vole genotype IV	OK605477	Finland	Viitasaari	2017	October
1688M/13.10.17	Mygl-FIN82	Myodes glareolus	bank vole	Cryptosporidium sp. vole genotype IV	OK605478	Finland	Viitasaari	2017	October
1689M/13.10.17	Mygl-FIN83	Myodes glareolus	bank vole	Cryptosporidium sp. vole genotype II	OK605479	Finland	Viitasaari	2017	October
1690M/13.10.17	Mygl-FIN84	Myodes glareolus	bank vole	Cryptosporidium sp. vole genotype II	OK605480	Finland	Viitasaari	2017	October
1691M/13.10.17	Mygl-FIN85	Myodes glareolus	bank vole	Cryptosporidium sp. vole genotype II	OK605481	Finland	Viitasaari	2017	October
1692M/13.10.17	Mygl-FIN86	Myodes glareolus	bank vole	Cryptosporidium sp. vole genotype IV	OK605482	Finland	Viitasaari	2017	October
1693M/13.10.17	Mygl-FIN87	Myodes glareolus	bank vole	Cryptosporidium sp. vole genotype IV	OK605483	Finland	Viitasaari	2017	October
1694M/13.10.17	Mygl-FIN88	Myodes glareolus	bank vole	Cryptosporidium sp. vole genotype II	OK605484	Finland	Viitasaari	2017	October
1696M/13.10.17	Mygl-FIN89	Myodes glareolus	bank vole	Cryptosporidium sp. vole genotype II	OK605485	Finland	Viitasaari	2017	October
1697M/13.10.17	Mygl-FIN90	Myodes glareolus	bank vole	Cryptosporidium sp. vole genotype II	OK605486	Finland	Viitasaari	2017	October
1698M/13.10.17	Mygl-FIN91	Myodes glareolus	bank vole	Cryptosporidium sp. vole genotype IV	OK605487	Finland	Viitasaari	2017	October
1699M/13.10.17	Mygl-FIN92	Myodes glareolus	bank vole	Cryptosporidium sp. vole genotype III	OK605488	Finland	Viitasaari	2017	October
1700M/13.10.17	Mygl-FIN93	Myodes glareolus	bank vole	Cryptosporidium sp. vole genotype II	OK605489	Finland	Viitasaari	2017	October
1701M/13.10.17	Mygl-FIN94	Myodes glareolus	bank vole	Cryptosporidium sp. vole genotype III	OK605490	Finland	Viitasaari	2017	October
1702M/13.10.17	Mygl-FIN95	Myodes glareolus	bank vole	Cryptosporidium sp. vole genotype II	OK605491	Finland	Viitasaari	2017	October
1710P/13.10.	Mygl-FIN96	Myodes glareolus	bank vole	Cryptosporidium sp. vole genotype IV	OK605492	Finland	Viitasaari	2017	October
1711P/13.10.	Mygl-FIN97	Myodes glareolus	bank vole	Cryptosporidium sp. vole genotype III	OK605493	Finland	Viitasaari	2017	October
1713P/13.10.	Mygl-FIN98	Myodes glareolus	bank vole	Cryptosporidium sp. vole genotype IV	OK605494	Finland	Viitasaari	2017	October
1715P/13.10.	Mygl-FIN99	Myodes glareolus	bank vole	Cryptosporidium sp. vole genotype III	OK605495	Finland	Viitasaari	2017	October
1716P/13.10.	Mygl-FIN100	Myodes glareolus	bank vole	Cryptosporidium sp. vole genotype II	OK605496	Finland	Viitasaari	2017	October
1717P/13.10.	Mygl-FIN101	Myodes glareolus	bank vole	Cryptosporidium sp. (genotype: SW5)	OK605497	Finland	Viitasaari	2017	October
VII7	Mygl-FIN102	Myodes glareolus	bank vole	Cryptosporidium sp. vole genotype III	OK605498	Finland	Viitasaari	2017	May
11.6.MUO2	Myru-FIN1	Myodes rutilus	northern red-backed vole	Cryptosporidium sp. vole genotype III	OK605499	Finland	Muonio	2017	June
18.6.KJ3	Soar-FIN1	Sorex araneus	common shrew	Cryptosporidium sp. shrew genotype I	OK605500	Finland	Kilpisjärvi	2017	June
KUU_M_3/27.9.17	Soar-FIN2	Sorex araneus	common shrew	Cryptosporidium sp. shrew genotype II	OK605501	Finland	Kuusamo	2017	September
1742M/18.10.17	Soar-FIN3	Sorex araneus	common shrew	Cryptosporidium sp. shrew genotype II	OK605502	Finland	Luumäki	2017	October
1728P/16.10.17	Soar-FIN4	Sorex araneus	common shrew	Cryptosporidium sp. shrew genotype II	OK605503	Finland	Mikkeli	2017	October
1729P/16.10.17	Soar-FIN5	Sorex araneus	common shrew	Cryptosporidium sp. shrew genotype II	OK605504	Finland	Mikkeli	2017	October
MUH_P8/3.10.17	Soar-FIN6	Sorex araneus	common shrew	Cryptosporidium sp. shrew genotype II	OK605505	Finland	Muhos	2017	October
13.6.MUO1	Soar-FIN7	Sorex araneus	common shrew	Cryptosporidium sp. shrew genotype II	OK605506	Finland	Muonio	2017	June
13.6.MUO11	Soar-FIN8	Sorex araneus	common shrew	Cryptosporidium sp. shrew genotype II	OK605507	Finland	Muonio	2017	June
13.6.MUO13	Soar-FIN9	Sorex araneus	common shrew	Cryptosporidium sp. shrew genotype II	OK605508	Finland	Muonio	2017	June
13.6.MUO18	Soar-FIN10	Sorex araneus	common shrew	Cryptosporidium sp. shrew genotype II	OK605509	Finland	Muonio	2017	June
1673P/10.10.	Soar-FIN11	Sorex araneus	common shrew	Cryptosporidium sp. shrew genotype II	OK605510	Finland	Parikkala	2017	October
1780P/24.10.17	Soar-FIN12	Sorex araneus	common shrew	Cryptosporidium sp. shrew genotype I	OK605511	Finland	Parkano	2017	October
1781P/24.10.17	Soar-FIN13	Sorex araneus	common shrew	Cryptosporidium sp. shrew genotype I	OK605512	Finland	Parkano	2017	October
1782P/24.10.17	Soar-FIN14	Sorex araneus	common shrew	Cryptosporidium sp. shrew genotype II	OK605513	Finland	Parkano	2017	October
PUO_M_11/28.9.17	Soar-FIN15	Sorex araneus	common shrew	Cryptosporidium sp. shrew genotype II	OK605514	Finland	Puolanka	2017	September
PUO_M_13/28.9.17	Soar-FIN16	Sorex araneus	common shrew	Cryptosporidium sp. shrew genotype II	OK605515	Finland	Puolanka	2017	September
PUO_M_16/28.9.17	Soar-FIN17	Sorex araneus	common shrew	Cryptosporidium sp. shrew genotype II	OK605516	Finland	Puolanka	2017	September
PUO_M_17/28.9.17	Soar-FIN18	Sorex araneus	common shrew	Cryptosporidium sp. shrew genotype II	OK605517	Finland	Puolanka	2017	September
PUO_M_8/28.9.17	Soar-FIN19	Sorex araneus	common shrew	Cryptosporidium sp. shrew genotype II	OK605518	Finland	Puolanka	2017	September
PUO_M_9/28.9.17	Soar-FIN20	Sorex araneus	common shrew	Cryptosporidium sp. shrew genotype II	OK605519	Finland	Puolanka	2017	September
PUO_P25/28.9.17	Soar-FIN21	Sorex araneus	common shrew	Cryptosporidium sp. shrew genotype II	OK605520	Finland	Puolanka	2017	September
PUO_P26/28.9.17	Soar-FIN22	Sorex araneus	common shrew	Cryptosporidium sp. shrew genotype II	OK605521	Finland	Puolanka	2017	September
PUO_P27/28.9.17	Soar-FIN23	Sorex araneus	common shrew	Cryptosporidium sp. shrew genotype II	OK605522	Finland	Puolanka	2017	September
PUO12	Soar-FIN24	Sorex araneus	common shrew	Cryptosporidium sp. shrew genotype I	OK605523	Finland	Puolanka	2017	September
PUO9	Soar-FIN25 = Soar-FIN20(2)	Sorex araneus	common shrew	Cryptosporidium sp. shrew genotype II	OK605524	Finland	Puolanka	2017	September
SOT_M10/4.10.17	Soar-FIN26	Sorex araneus	common shrew	Cryptosporidium sp. shrew genotype I	OK605525	Finland	Sotkamo	2017	October
SOT_P15/4.10.17	Soar-FIN27	Sorex araneus	common shrew	Cryptosporidium sp. shrew genotype II	OK605526	Finland	Sotkamo	2017	October
1798P/3.11.17	Soar-FIN28	Sorex araneus	common shrew	Cryptosporidium sp. shrew genotype II	OK605527	Finland	Tammela	2017	November
1799P/3.11.17	Soar-FIN29	Sorex araneus	common shrew	Cryptosporidium sp. shrew genotype II	OK605528	Finland	Tammela	2017	November
1679M/11.10.	Soar-FIN30	Sorex araneus	common shrew	Cryptosporidium sp. shrew genotype II	OK605529	Finland	Tohmajärvi	2017	October
1680M/11.10.17	Soar-FIN31	Sorex araneus	common shrew	Cryptosporidium sp. shrew genotype II	OK605530	Finland	Tohmajärvi	2017	October
1791M/25.10.17	Soar-FIN32	Sorex araneus	common shrew	Cryptosporidium sp. shrew genotype II	OK605531	Finland	Vammala	2017	October
1703M/13.10.17	Soar-FIN33	Sorex araneus	common shrew	Cryptosporidium sp. shrew genotype I	OK605532	Finland	Viitasaari	2017	October
1718P/13.10.	Soar-FIN34	Sorex araneus	common shrew	Cryptosporidium sp. shrew genotype II	OK605533	Finland	Viitasaari	2017	October
1737M/17.10.17	Soar-FIN35	Sorex araneus	common shrew	Cryptosporidium sp. shrew genotype I	OK605534	Finland	Virolahti	2017	October
1674P/10.10.17	Somi-FIN1	Sorex minutus	Eurasian pygmy shrew	Cryptosporidium sp. (genotype: SW4)	OK605535	Finland	Parikkala	2017	October
AF093490.1_Cryptosporidium_parvum_strain_Bovine_C._parvum_genotype_(BOH6)	BOH6	Bos taurus	bovine	Cryptosporidium parvum	AF093490	USA
AF093498.1_Cryptosporidium_muris_strain_Mouse_genotype_(IDRH13)	IDRH13	Procavia capensis/Mus musculus	rock hyrax via mouse	Cryptosporidium muris	AF093498	USA
AF112570.1_Cryptosporidium_fayeri_strain_K2	K2	Macropus rufus	red kangaroo	Cryptosporidium fayeri	AF112570	Australia
AF112574.1_Cryptosporidium_meleagridis_strain_CMEL	CMEL	Meleagris gallopavo	turkey	Cryptosporidium meleagridis	AF112574	USA
AF112576.1_Cryptosporidium_canis_strain_CPD1	CPD1	Canis familiaris	dog	Cryptosporidium canis	AF112576	USA
AF115377.1_Cryptosporidium_suis_strain_P1	P1	Sus domesticus	pig	Cryptosporidium suis	AF115377	Australia
AF115378.1_Cryptosporidium_wrairi_strain_CWR	CWR	Cavia porcellus	guinea pig	Cryptosporidium wrairi	AF115378	USA
AF151376.2_Cryptosporidium_serpentis	CSP01	Elaphe guttata guttata	corn snake	Cryptosporidium serpentis	AF151376	USA
AF159113.1_Cryptosporidium_felis_isolate_C8	C8	Felis catus	cat	Cryptosporidium felis	AF159113	Australia
AF161857.1_Cryptosporidium_parvum_strain_UCP	UCP	Homo sapiens	human	Cryptosporidium parvum	AF161857	USA
AF513227.2_Cryptosporidium_macropodum_strain_EGK_3	EGK 3	Macropus giganteus	eastern grey kangaroo	Cryptosporidium macropodum	AF513227	Australia
AY120914.1_Cryptosporidium_testudinis_750	750	Geochelone sp.	star tortoise	Cryptosporidium testudinis	AY120914	USA
AY741305.1_Cryptosporidium_bovis	NA	Bos taurus	bovine	Cryptosporidium bovis	AY741305	USA
DQ286403.1_Cryptosporidium_hominis	NA	Homo sapiens	human	Cryptosporidium hominis	DQ286403	Chile
DQ295012.1_Cryptosporidium_rubeyi_Sbey05c	Sbey05c	Spermophilus beecheyi	California ground squirrel	Cryptosporidium rubeyi	DQ295012	USA
EF641010.1_Cryptosporidium_sp._shrew_genotype_(W5)_isolate_11625	11625	Blarina brevicauda	Northern short-tailed shrew (2)	Cryptosporidium sp. shrew genotype (W5)	EF641010	USA
EF641020.1_Cryptosporidium_sp._vole_genotype_(W15)_isolate_12951	12951	Microtus pennsylvanicus	meadow vole	Cryptosporidium sp. vole genotype (W15)	EF641020	USA
EF641028.1_Cryptosporidium_sp._deer_mouse_genotype_I_isolate_13163	13163	Peromyscus maniculatus	deer mouse (13)	Cryptosporidium sp. deer mouse genotype I	EF641028	USA
EU162751.1_Cryptosporidium_fragile_clone_A	clone A	Duttaphrynus melanostictus	Doubtful toad	Cryptosporidium fragile	EU162751	Australia
EU245042.1_Cryptosporidium_andersoni_isolate_LI03	LI03	Bos taurus	bovine	Cryptosporidium andersoni	EU245042	Czech Republic
EU410344.1_Cryptosporidium_ryanae	NA	Bos taurus	bovine	Cryptosporidium ryanae	EU410344	USA
EU553556.1_Cryptosporidium_varanii	65	Eublepharis macularius	common leopard gecko	Cryptosporidium varanii	EU553556	Spain
FJ262725.1_Cryptosporidium_cuniculus_isolate_W17211	W17211	NA	rabbit	Cryptosporidium cuniculus	FJ262725	United Kingdom
GQ121025.1_Cryptosporidium_sp._rat_genotype_II	NA	Rattus tanezumi	Asian house rat	Cryptosporidium sp. rat genotype II	GQ121025	China
GQ183525.1 Cryptosporidium sp. UK E4 isolate #12132-2	#12132-2	NA	raw water	Cryptosporidium sp. UK E4 = Cryptosporidium sp. vole genotype IX	GQ183525	UK
GQ337962.1_Cryptosporidium_xiaoi_isolate_SAU_BH	SAU BH	Ovis aries	sheep	Cryptosporidium xiaoi	GQ337962	Norway
GU951714.1_Cryptosporidium_tyzzeri_LLZ2010	LLZ2010	Mus musculus	domestic mouse	Cryptosporidium tyzzeri	GU951714	China
HM015878.1 Cryptosporidium sp. (SW4) isolate 05.1586.Va	05.1586.Va	NA	drinking water	Cryptosporidium sp. (genotype: SW4)	HM015878	UK
HM015879.1 Cryptosporidium sp. (SW5) isolate 05.1513.Ra	05.1513.Ra	NA	drinking water	Cryptosporidium sp. (genotype: SW5)	HM015879	UK
HM116388.1_Cryptosporidium_galli_isolate_14	14	Bombycilla garrulus	bohemian waxwing	Cryptosporidium galli	HM116388	China
HM243547.1_Cryptosporidium_molnari_clone_B3A	B3A	Sparus aurata	gilthead sea bream	Cryptosporidium molnari	HM243547	Spain
HQ822143.1 Cryptosporidium sp. UK E7 isolate H40	H40	NA	surface river water	Cryptosporidium sp. UK E7 = Cryptosporidium sp. vole genotype VIII	HQ822143	UK
JN172971.1_Cryptosporidium_sp._rat_genotype_rat193	rat193	Rattus norvegicus	brown rat	Cryptosporidium sp. rat genotype I	JN172971	Sweden
JN247403.1_Cryptosporidium_ubiquitum_isolate_BRAsheep41C	BRAsheep41C	Ovis aries	sheep	Cryptosporidium ubiquitum	JN247403	Brazil
JN846705.1_Cryptosporidium_viatorum_isolate_W25244	W25244	Homo sapiens	human	Cryptosporidium viatorum	JN846705	United Kingdom
JX424840.1_Cryptosporidium_scrofarum	11525	Sus scrofa	wild boar	Cryptosporidium scrofarum	JX424840	Czech Republic
JX978272.1_Cryptosporidium_sp._chipmunk_genotype_I_isolate_Swec176	Swec176	Homo sapiens	human	Cryptosporidium sp. chipmunk genotype I	JX978272	Sweden
KC962124.1_Cryptosporidium_ubiquitum_isolate_4O10_from_Apodemus_flavicollis_from_Poland	4O10	Apodemus flavicollis	yellow-necked mouse	Cryptosporidium sp.	KC962124	Poland
KF612324.1_Cryptosporidium_erinacei_isolate_13535	13535	Erinaceus europaeus	European hedgehog	Cryptosporidium erinacei	KF612324	Czech Republic
KR090615.1_Cryptosporidium_proliferans_isolate_TS03	TS03	Tachyoryctes splendens	East African mole rat	Cryptosporidium proliferans	KR090615	Kenya
KU058878.1_Cryptosporidium_avium_isolate_19287	19287	Cyanoramphus novaezelandiae	red-crowned parakeet	Cryptosporidium avium	KU058878	Czech Republic
KX345063.1_Cryptosporidium_ducismarci_isolate_THII	THII	Testudo horsfieldii	four-clawed tortoise	Cryptosporidium ducismarci	KX345063	Czech Republic
L19068.1_Cryptosporidium_baileyi	AV-B1	NA	NA	Cryptosporidium baileyi	L19068	USA
MF499131.1_Cryptosporidium_homai_isolate_Z27	Z27	Cavia porcellus	guinea pig	Cryptosporidium homai	MF499131	Australia
MG266031.1_Cryptosporidium_ditrichi_isolate_28533	28533	Apodemus flavicollis	yellow-necked mouse	Cryptosporidium ditrichi	MG266031	Czech Republic
MG266033.1_Cryptosporidium_apodemi_isolate_30405	30405	Apodemus agrarius	striped field mouse	Cryptosporidium apodemi	MG266033	Slovakia
MG699176.1_Cryptosporidium_occultus_isolate_30870	30870	Rattus norvegicus	brown rat	Cryptosporidium occultus	MG699176	Czech Republic
MH145328.1_Cryptosporidium_microti_MK2018b_isolate_24923	24923	Microtus arvalis	common vole	Cryptosporidium microti	MH145328	Czech Republic
MH145329.1_Cryptosporidium_sp._vole_genotype_III_isolate_20062	20062	Microtus arvalis	common vole	Cryptosporidium sp. vole genotype III	MH145329	Czech Republic
MH145330.1_Cryptosporidium_alticolis_MK2018a_isolate_23111	23111	Microtus arvalis	common vole	Cryptosporidium alticolis	MH145330	Czech Republic
MH145331.1_Cryptosporidium_sp._vole_genotype_V_isolate_23409	23409	Microtus arvalis	common vole	Cryptosporidium sp. vole genotype V	MH145331	Czech Republic
MH145332.1_Cryptosporidium_sp._vole_genotype_VI_isolate_23400	23400	Microtus arvalis	common vole	Cryptosporidium sp. vole genotype VI	MH145332	Czech Republic
MH145333.1_Cryptosporidium_sp._vole_genotype_VII_isolate_23392	23392	Microtus arvalis	common vole	Cryptosporidium sp. vole genotype VII	MH145333	Czech Republic
MH145334.1_Cryptosporidium_sp._vole_genotype_II_isolate_30909	30909	Microtus arvalis	common vole	Cryptosporidium sp. vole genotype II	MH145334	Czech Republic
MH145335.1 Cryptosporidium sp. vole genotype IV isolate 28082	28082	Microtus arvalis	common vole	Cryptosporidium sp. vole genotype IV	MH145335	Czech Republic
MH912991.1_Cryptosporidium_sp._apodemus_genotype_I_isolate_12405	12405	Apodemus flavicollis	yellow-necked mouse	Cryptosporidium sp. apodemus genotype I	MH912991	Czech Republic
MH913000.1_Cryptosporidium_sp._apodemus_genotype_II_isolate_30395	30395	Apodemus flavicollis	yellow-necked mouse	Cryptosporidium sp. apodemus genotype II	MH913000	Serbia
MH913002.1_Cryptosporidium_sp._apodemus_genotype_II_isolate_12656	12656	Apodemus flavicollis	yellow-necked mouse	Cryptosporidium sp. apodemus genotype II	MH913002	Czech Republic
